# Supplementary material for: Haematology, biochemistry and morphological features of peripheral blood cells in captive Boa constrictor
Source: Conserv Physiol. 2023 Jan 28;11(1):coad001. doi: 10.1093/conphys/coad001 (PMC9885740; doi:10.1093/conphys/coad001)
Supplement: Web_Material_coad001 [file web_material_coad001.zip]

Archive with 1 entries (1 files):
- Supplemental_Table_4.docx
